# Supplementary material for: Epidemiological Patterns of Gastrointestinal Parasitic Infections in Equine Populations from Urumqi and Ili, Xinjiang, China
Source: Vet Sci. 2025 Jul 6;12(7):644. doi: 10.3390/vetsci12070644 (PMC12299244; doi:10.3390/vetsci12070644)
Supplement: Supplementary file 1 [file vetsci-12-00644-s001.zip]

Archive with 1 entries (1 files):
- vetsci-3643923-supplementary.pdf
